# Supplementary material for: Genome-wide search identifies Ccnd2 as a direct transcriptional target of Elf5 in mouse mammary gland
Source: BMC Mol Biol. 2010 Sep 10;11:68. doi: 10.1186/1471-2199-11-68 (PMC2949602; doi:10.1186/1471-2199-11-68)
Supplement: Additional file 1 — Table 1 List of putative Elf5 target genes. Shown are the genes that are located within 100 Kb of the isolated Elf5-ChIPed DNAs and the size of the immunoprecipitated DNA fragment that was sequenced. [file 1471-2199-11-68-S1.XLS]

## Sheet: Table1
Table 1. List of genes located within 100 kb of the isolated Elf5-ChIP DNAs which are putative target genes.
* Indicates the closest gene to the Elf5-ChIPed DNA
clone #	size (bp)	Chromosome location	Gene	Description
2	430	13 C3	Ssbp2	single-stranded DNA binding protein 2
4	488	7 E2	Prkrir	protein-kinase, interferon-inducible double stranded RNA dependent inhibitor, repressor of (P58 repressor)
			Wnt11*	wingless-related MMTV integration site 11
5	477	2 A1	Gm13292	glyceraldehyde-3-phosphate dehydrogenase pseudogene
			Pfkfb3*	6-phosphofructo-2-kinase/fructose-2,6-biphosphatase 3
6	499	9 A4	Dpy19l1	dpy-19-like 1 (C. elegans)
7	545	4 B1	Acnat2	acyl-coenzyme A amino acid N-acyltransferase 2
			Acnat1*	acyl-coenzyme A amino acid N-acyltransferase 1
8	536	5 B1	Slc5a1	solute carrier family 5 (sodium/glucose cotransporter), member 1
			Spon2*	spondin 2, extracellular matrix protein
10	331	3 E3	100041725	hypothetical LOC100041725
11	701	7 D3	Fsd2	fibronectin type III and SPRY domain containing 2
12	392	2 C1.1	Epc2	enhancer of polycomb homolog 2 (Drosophila)
13	295	19 C1	Sgms1	sphingomyelin synthase 1
14	669	11 B5	Accn1	amiloride-sensitive cation channel 1, neuronal (degenerin)
15	573	9 D-E1	Lrrc1	leucine rich repeat containing 1
16	296	11 A3.1	Peli1	pellino 1
18	522	2 C2	Myo3b	myosin IIIB
19	283	10 A3	Eya4	eyes absent 4 homolog (Drosophila)
20	284	12 E	Kcnk13	potassium channel, subfamily K, member 13
			Psmc1*	protease (prosome, macropain) 26S subunit, ATPase 1
21	462	9 E3.1	Ctsh	cathepsin H
24	423	8 A1.1	Col4a2	collagen, type IV, alpha 2
26	565	6 F3	Ccnd2	cyclin D2
			Gm4968*	predicted gene, Gm4968
29	471	X A3.3	OTTMUSG00000017131*	similar to reproductive homeobox on X chromosome 11
			4930525M21Rik	RIKEN cDNA 4930525M21 gene
31	224	X A7.3	L1cam	L1 cell adhesion molecule
			Avpr2*	arginine vasopressin receptor 2
			Arhgap4	Rho GTPase activating protein 4
32	361	1 D	Asb1	ankyrin repeat and SOCS box-containing 1
33	502	17 A3.3	Tbc1d22b	TBC1 domain family, member 22B
34	582	17 E4	Prkce	protein kinase C, epsilon
38	390	11 E1	1700012B07Rik	hypothetical protein LOC69324 isoform 2
40	517	4 C6	Dab1	disabled homolog 1 (Drosophila)
41	399	2 G3	Fkbp1a	FK506 binding protein 1a
			Sdcbp2*	syndecan binding protein (syntenin) 2
42	369	10 A4	Moxd1	monooxygenase, DBH-like 1
43	427	7 D1	EG665610	predicted gene, EG665610
45	725	7 F3	Dhx32*	helicase DDX32, DEAH (Asp-Glu-Ala-His) box polypeptide 32
			Fank1	fibronectin type 3 and ankyrin repeat domains 1
47	330	5 F	Kctd10*	potassium channel tetramerisation domain containing 10
			Ube3b	ubiquitin protein ligase E3B
48	779	5 A3	Lhfpl3	lipoma HMGIC fusion partner-like 3
51	584	2 B	Dennd1a	DENN/MADD domain containing 1A
52	362	11 A4	Odz2	odd Oz/ten-m homolog 2 (Drosophila)
53	439	19 A	Olfr1490*	olfactory receptor 1490
			Olfr1491	olfactory receptor 1491
54	342	16 B3	Parp14*	poly (ADP-ribose) polymerase family, member 14
			Hspbap1	Hspb associated protein 1
56	438	4 D2.1	Guca2b	guanylate cyclase activator 2b (retina)
58	397	9 E3.3	Nck1	non-catalytic region of tyrosine kinase adaptor protein 1
			633385*	predicted gene, 633385
59	469	4 A1	Chd7	chromodomain helicase DNA binding protein 7
60	298	11 B1.3	P4ha2	procollagen-proline, 2-oxoglutarate 4-dioxygenase (proline 4-hydroxylase), alpha II polypeptide
61	672	11 C	Tbx4	T-box 4
62	404	2 C2	Metapl1*	methionine aminopeptidase-like 1
			Dlx1	distal-less homeobox 1
63	425	5 B2	Htra3	HtrA serine peptidase 3
64	429	2 H3	100043744	predicted gene, 100043744
65	561	7 A1	EG665926	predicted gene, EG665926
			EG637571*	predicted gene, EG637571
67	507	10 C1	Syn3	synapsin III
70	378	18 A1	Svil	supervillin
71	425	13 A3.1	Sox4	SRY-box containing gene 4
75	348	6 B1	EG434008	predicted gene, EG434008 (domain PMP22_Claudin)
			Agk*	acylglycerol kinase
76	455	4 D2.2	Tlr12*	toll-like receptor 12
			Phc2	polyhomeotic-like 2 (Drosophila)
77	531	13 A5	ENSMUSG00000062282	predicted gene, ENSMUSG00000062282
			Gm1574*	gene model 1574, (NCBI)
80	451	10 B3	Fam184a	family with sequence similarity 184, member A
82	524	5 C3.1	Tmem156*	transmembrane protein 156
			Klhl5	kelch-like 5 (Drosophila)
83	404	16 A1	Grin2a	glutamate receptor, ionotropic, NMDA2A (epsilon 1)
84	575	6 F1	Cxcl12	chemokine (C-X-C motif) ligand 12
87	331	3 E3	100041725	hypothetical LOC100041725
89	421	5 F	Fbxw8	F-box and WD-40 domain protein 8
90	341	18 A2	Dtna	dystrobrevin alpha
91	322	2 E1	E530001K10Rik*	RIKEN cDNA E530001K10 gene
			Ttc17	tetratricopeptide repeat domain 17
92	648	4 B3	Rad23b	RAD23b homolog (S. cerevisiae)
			Klf4*	Kruppel-like factor 4 (gut)
93	509	2 C3	Atf2	activating transcription factor 2
95	522	12 D1	Rgs6	regulator of G-protein signaling 6
96	304	10 A1	Esr1	estrogen receptor 1 (alpha)
97	545	5 G1.3	Caln1	calneuron 1
98	587	14 A1	666637*	predicted gene, 666637
			EG622640	predicted gene, EG622640
100	626	5 G2	Grid2ip*	glutamate receptor, ionotropic, delta 2 (Grid2) interacting protein 1
			Kdelr2	KDEL (Lys-Asp-Glu-Leu) endoplasmic reticulum protein retention receptor 2
101	407	8 C1	Rasd2	RASD family, member 2
103	628	14 C1	Ptgdr	prostaglandin D receptor
			Ptger2*	prostaglandin E receptor 2 (subtype EP2)
104	271	9 E3.1	Morf4l1*	mortality factor 4 like 1
			Adamts7	a disintegrin-like and metallopeptidase (reprolysin type) with thrombospondin type 1 motif, 7
105	655	10 D2	Rassf3	Ras association (RalGDS/AF-6) domain family member 3
			100043500*	predicted gene, 100043500
			Tbk1	TANK-binding kinase 1
106	530	16 C4	Ets2	E26 avian leukemia oncogene 2, 3' domain
108	431	12 C1	Arhgap5	Rho GTPase activating protein 5
109	443	12 A1.1	Dtnb	dystrobrevin, beta
111	463	15 D1	Fbxo32	F-box protein 32
112	666	15 B1	Trio	triple functional domain (PTPRF interacting)
113	622	10 D2	Trhde	thyrotropin-releasing hormone degrading ectoenzyme
114	199	1 H4	D230039L06Rik	hypothetical protein LOC240945
115	569	4 A5	Map3k7	mitogen activated protein kinase kinase kinase 7
116	387	12 A1.2	EG245297	hypothetical protein LOC245297
			100042573*	hypothetical protein
118	672	7 F1	Spon1	spondin 1, (f-spondin) extracellular matrix protein
119	381	19 C3	Actr1a	ARP1 actin-related protein 1 homolog A
121	520	10 A1	Utrn	utrophin
122	591	6 E1-E2	Itpr1	inositol 1,4,5-triphosphate receptor 1
123	486	14 E4	Dct	dopachrome tautomerase
124	549	4 D2.2	Rlf	rearranged L-myc fusion sequence
125	432	5 E5	Klhl8	kelch-like 8
			Hsd17b13*	alcohol dehydrogenase PAN1B-like
126	440	3 F2.2	Ptgfrn	prostaglandin F2 receptor negative regulator precursor
128	397	1 H6	Camk1g	calcium/calmodulin-dependent protein kinase I gamma
129	611	13 A5	Diras2	DIRAS family, GTP-binding RAS-like 2
			100040572*	hypothetical protein
130	530	5 B1	Ctbp1	C-terminal binding protein 1
131	331	2 C2	Mettl8	methyltransferase like 8
132	346	2 H4	OTTMUSG00000016571	hypothetical protein LOC433520 (MGI:3649813 )
134	423	8 B3.1	Klhl2	kelch-like 2, Mayven
135	369	17 A1	Arid1b	AT rich interactive domain 1B (Swi1 like) isoform
136	499	7 F1	Tead1	TEA domain family member 1
137	675	4 E2	Arhgef16	hypothetical protein isoform 5
138	440	1 H3	Copa*	coatomer protein complex subunit alpha
			Ncstn	nicastrin
139	416	2 H3	Ube2v1	ubiquitin-conjugating enzyme E2 variant 1
140	355	9 E4	EG382099	similar to nuclear ribonucleoprotein A isoform 3
141	436	3 F1	S100a16	S100 calcium binding protein A16
			EG628324*	similar to Protein S100-A2
142	432	1 E2.1	Serpinb11*	serine (or cysteine) peptidase inhibitor, clade B (ovalbumin), member 11
			Serpinb7	serine (or cysteine) peptidase inhibitor, clade B, member 7
143	431	11 A1	Kremen1	kringle-containing transmembrane protein 1
144	663	7 C	100041010	hypothetical protein
145	565	11 B1.3	Fstl4	follistatin-like 4
146	470	X F4	Mtap7d2	MAP7 domain containing 2
147	395	15 D1	Asap1	ArfGAP with SH# domain, ankyrin repeat and PH domain1
148	538	4 B3	Svep1	polydom precursor (sushi, von Willebrand factor type A, EGF and pentraxin domain containing 1)
149	323	15 B3.1	100039268	hypothetical protein
			Angpt1*	angiopoietin 1
150	536	10 C2	D10Ertd322e	mitochondrial ribosomal protein L42 (DNA segment, Chr 10, ERATO Doi 322, expressed)
152	429	9 E3.1	AF529169	hypothetical protein LOC209743
			Tmed3*	integral type I protein (transmembrane emp24 domain containing 3)
153	658	1 C3	Xrcc5	X-ray repair complementing defective repair in Chinese hamster cells 5
154	403	18 E1	St8sia3	ST8 alpha-N-acetyl-neuraminide alpha-2,8-sialyltransferase 3
155	360	12 D3	EG435337*	hypothetical protein LOC435337
			Adck1	aarF domain containing kinase 1
156	549	18 B3	Arhgap26	Rho GTPase activating protein 26
157	655	10 D2	Rassf3	Ras association (RalGDS/AF-6) domain family 3
			100043500*	hypothetical protein (predicted gene, 100043500)
158	477	9 C	Tln2	talin 2
159	403	14 C3	100042729	similar to Hep27 protein
160	443	X A1.1	Cybb*	cytochrome b-245, beta polypeptide
			EG333452	hypothetical protein
161	495	15 C	Samd12	sterile alpha motif domain containing 12
164	705	1 C5	9430031J16Rik	hypothetical protein LOC241134 (RIKEN cDNA 9430031J16 gene)
165	416	2 A1	OTTMUSG00000011007	hypothetical protein isoform 2
169	358	5 G2	Auts2	autism susceptibility candidate 2
172	476	2 A3	Notch1	Notch gene homolog 1
173	531	7 A3	9130221H12Rik	hypothetical protein LOC77124 (RIKEN cDNA 9130221H12 gene)
			Erf*	Ets2 repressor factor
			Gsk3a	glycogen synthase kinase 3 alpha
174	592	13 A3.2	Irf4	interferon regulatory factor 4
			Exoc2*	SEC5 homolog (exocyst complex component 2)
175	576	14 B	Cacna1d	calcium channel, voltage-dependent, L type, alpha 1D subunit
176	369	10 A1	Plekhg1	pleckstrin homology domain containing, family G (with RhoGef domain) member 1
178	511	7 F3	Ate1	arginine-tRNA-protein transferase 1 isoform 3 (arginyltransferase 1)
179	471	1 D	Glrp1	glutamine repeat protein 1
182	497	13 A1	674228	hypothetical protein (predicted gene, 674228)
183	257	3 A3	Aadacl1	arylacetamide deacetylase-like 1
			Tnfsf10*	tumor necrosis factor (ligand) superfamily, member 10
184	569	X F3	OTTMUSG00000019138	similar to Ott protein isoform 2 (predicted gene, OTTMUSG00000019138)
186	367	4 A1	2610301B20Rik	hypothetical protein LOC67157 (RIKEN cDNA 2610301B20 gene)
188	671	5 G3	100041842*	hypothetical protein (predicted gene, 100041842)
			Ubl3	ubiquitin-like 3
189	550	11 B1.1	Fabp6	fatty acid binding protein 6, ileal (gastrotropin)
			Pwwp2a*	hypothetical protein LOC70802 isoform 1 (PWWP domain containing 2A)
190	397	1 H6	Camk1g	calcium/calmodulin-dependent protein kinase I gamma
191	213	5 E3	A730035I17Rik*	PR domain containing 8 (Prdm8)
			Fgf5	fibroblast growth factor 5
192	395	3 F1	Pmvk*	phosphomevalonate kinase
			Kcnn3	potassium intermediate/small conductance calcium-activated channel, subfamily N, member 3
193	576	7 F3	Gtf3c1	general transcription factor III C 1
194	314	11 D	Tns4*	C-terminal tensin-like (tensin 4)
			Igfbp4	insulin-like growth factor binding protein 4
195	402	3 G3	Enpep	glutamyl aminopeptidase
			100043415*	hypothetical protein (predicted gene, 100043415)
197	601	19 D2	Rbm20	similar to hCG2036763 (RNA binding motif protein 20)
198	296	8 A1.3	6820431F20Rik	RIKEN cDNA 6820431F20 gene
199	537	1 D	Dis3l2	hypothetical protein LOC208718, 4930429A22Rik (DIS3 mitotic control homolog (S. cerevisiae)-like 2)
200	462	9 A5.3	Zc3h12c	similar to hCG39183 (zinc finger CCCH type containing 12C)
203	464	16 B1	Trp63	transformation related protein 63
204	688	7 E3	St5	suppression of tumorigenicity 5 isoform 2
			100042582*	hypothetical protein (predicted gene, 100042582)
205	395	6 G1	Etv6	ets variant gene 6 (TEL oncogene)
206	204	10 D1	E2f7*	E2F transcription factor 7
			Csrp2	cysteine and glycine-rich protein 2
210	538	2 E5	Sqrdl	sulfide quinone reductase-like (yeast)
211	489	9 F1	Wdr51a	WD repeat domain 51A
215	595	5 E5	2900024C23Rik	hypothetical protein LOC67266
219	377	11 E1	1700012B07Rik	hypothetical protein LOC69324 isoform 2
220	620	2 E2	Elf5*	E74-like factor 5
			Ehf	ets homologous factor
