# Supplementary material for: Genome-wide search identifies Ccnd2 as a direct transcriptional target of Elf5 in mouse mammary gland
Source: BMC Mol Biol. 2010 Sep 10;11:68. doi: 10.1186/1471-2199-11-68 (PMC2949602; doi:10.1186/1471-2199-11-68)
Supplement: Additional file 8 — Table 2. Primer sequences used for occupancy analysis of putative Elf5 target genes, real time RT-PCR and gelshift experiments. [file 1471-2199-11-68-S8.XLS]

## Sheet: Sheet1
Table2. Primer sequences used for ChIP analysis of putative Elf 5 target genes, real time RT-PCR and EMSA.
Gene Name	Forward	Reverse	size (bp)
Primer sequences for ChIP analysis of putative Elf 5 target genes
Trp63	ATCCCAGGAGCCTTCTAAGC	TATGGCTGGAGGCTATGGAC	368
Igfbp4	AGCTTTCTCAGACCCCTTCA	GGGTCTGGCTAACACAAGGA	259
Klf4	TGCACTGTAGCAAGGACCAA	TCAAGTTGCCTTTAGGGAGG	334
Arhgap4	CAGGAAAGGAATTTGGAGGCT	TCTGTTCTCCATTGTCGGCC	166
Tbx4	GTGGAACCTTCTGGGACTCA	ACAGTAGTGGCTGCATCACG	338
Dlx1	TGTGCAGTCCTCCAACTGAC	CTTCCTCATCAGCTGACCAAC	251
Elf5	TCCAAGAAGGCTTGGGTATGAC	GTGGCAAATGCTGGGTTCAGGC	350
Notch1	GCCGTGACTGCATCCTAACT	CATTCACCCCAAGGATATGG	313
Wnt11	TGGGCTGCATAGTGTAGCTG	AGCTCGTCGAGTTCTTCCAA	330
Serpinb11	CCAATGGGAAGTCTGGAGAA	AGGGAACAATTGCCATCAAG	299
Klhl2	ACA CAT AGA CCA GAA GCA GGC	GCA ATA CCA AAA TGA CCC CTG	302
Ets2	TCA CCT AGA GGG AGA GTC CTC	TCA AAC CCA ATG GCA CAG AAT GC	448
Esr1	GCT GTG GCC CAG AGA AGC ATC C	TTG TAA AGG CAC TAA GAG ATG	300
Ccnd2 (distal)	TGGGTTGGGAGCTACAGATT	GAGTGCCATTAAAGACCCGA	404
Ccnd2 (5' proximal)	AATCAATAGGAATCCATGGGG	CAAGCTGGAAGGGCAGTTAG	289
Ccnd2 control (3')	CAG GGC TTA TCA CAA TGA GCC	TAC ATG TAT GCA TGG TGT CTG	362
gapdh	AAGAGAGGCCCTATCCCAAC	AGCTGGATGTCAGAGCCAAT	251
Primer sequences for real time RT-PCR
Trp63	GTACCTGGAAAACAATGCCCAG	CGCTATTCTGTGCGTGGTCTG	140
Igfbp4	GCAACTTCCACCCCAAACAG	CAAACCCCCAGGAAGCTTC	101
Tns4	CTGCCCTGCAAACTCACCAT	GCTGATATCTTCAGGCAGGAGGT	101
Klf4	CCAGACCAGATGCAGTCACAA	CTTCTTCCCCTCTTTGGCTTG	101
Arhgap4	CACAGCGCCTAAGTCACATCA	TGAGACCACTTCCAGGAGCTC	101
Wnt11	CAGGATCCCAAGCCAATAAA	AGACACCCCATGGCATTTAC	104
Serpinb11	TCTTTTCTCCGCTGACTACGTTT	GCTGTCATAGTGGAGCACCTTTT	101
Klhl2	CGAAGTGTGGAATGCTACGA	GACCAGCCCAGCCATATAGA	105
Ets2	ACATCCAAGAGAGGAGCGAC	GCTCCAGAAGAAACTGCCAC	114
Elf5	GTGGCATCAAGAGTCAAGACTGTC	CTCAGCTTCTCGTACGTCATCCTG	220
Notch1	AGTGTGACCCAGACCTTGTGA	AGTGGCTGGAAAGGGACTTG	104
Ccnd2	AGGAGAAGCTGTCCCTGATCC	AGTTGCAATCATCGACGGC	101
Gapdh	CATGGCCTTCCGTGTTCCTA	CCTGCTTCACCACCTTCTTGAT	200
Primer sequences for EMSA
Cyclin D2 promoter	ACGCTAGAGGAGGGGAGGAAAGGGGAGGAGGAA	AGGTTCCTCCTCCCCCTTTCCTCCCCTCCTCTAG
Cyclin D2 UPSTREAM REGION 1	CAGATTAGAAAGGAAAAGGATTACAGTAGT	GTGACTACTGTAATCCTTTTCCTTTCTAAT
Cyclin D2 UPSTREAM REGION 2	GAGCCAGCAGGATGCTTGACATTCCAGCTGCTGG	AGGCCAGCAGCTGGAATGTCAAGCATCCTGCTGG
